# Supplementary material for: Investigation of Sulfonated Graphene Oxide as the Base Material for Novel Proton Exchange Membranes
Source: Molecules. 2022 Feb 23;27(5):1507. doi: 10.3390/molecules27051507 (PMC8912047; doi:10.3390/molecules27051507)
Supplement: Supplementary file 1 [file molecules-27-01507-s001.zip]

Archive with 1 entries (1 files):
- molecules-1601816-supplementary.pdf
